# Supplementary material for: Value-Based Health Care for Prostate Cancer Centers by Implementing Specific Key Performance Indicators Using a Balanced Score Card
Source: Healthcare (Basel). 2024 May 11;12(10):991. doi: 10.3390/healthcare12100991 (PMC11121431; doi:10.3390/healthcare12100991)
Supplement: Supplementary file 1 [file healthcare-12-00991-s001.zip]

Archive with 7 entries (7 files):
- 110324_Supplementary Material S7_AMSTAR - Assessing the Methodological Quality of Systematic Reviews_JPR.pdf
- 140124_Supplementary Material S1_PRISMA_2020_checklist_JPR.pdf
- 140124_Supplementary Material S2_PRISMA_2020_abstract_checklist_JPR.pdf
- 180124_Supplementary Material S3_JPR.xlsx
- 180124_Supplementary Material S4_JPR.xlsx
- 180124_Supplementary Material S6_JPR.xlsx
- 260124_Supplementary Material S5_JPR.xlsx
