# Supplementary material for: Value-Based Health Care for Prostate Cancer Centers by Implementing Specific Key Performance Indicators Using a Balanced Score Card
Source: Healthcare (Basel). 2024 May 11;12(10):991. doi: 10.3390/healthcare12100991 (PMC11121431; doi:10.3390/healthcare12100991)
Supplement: Supplementary file 1 [file healthcare-12-00991-s001.zip › 180124_Supplementary Material S3_JPR.xlsx]

## Sheet: Tabelle1
Supplementary Material S3 Summary of the Final Included Studies
No.	Author/s, year of publication	Country	Study Design / Design	Setting	Profession	No. of health facilities	No. of participants	Data sources
1	Weimann et al., 2012	Germany	Book	Hospital		NR	NR	Book
2	Weimann et al., 2012	Germany	Review Article	Hospital		NR	NR	Review
3	Brinkmann et al., 2003	Germany	Review Article	Hospital	Anesthesia	35	NR	Review
4	Bade, 2007	Germany	Thesis	Hospital		1	NR	Medical Doctoral Thesis, Review
5	Falter, 2008	USA	Review Article	Hospital	Neurology, Surgery	2	NR	Review
6	Porter, 2009	Germany, USA, Finland	Editorial	Hospital	Neurology, Surgery	3	NR	Review
7	Porter and Lee, 2013	USA, Sweden, United Kingdom, Germany	Review Article	Hospital	Neurology, Endocrinology, Spine Surgery, Orthopedics, Gynecology, Pediatrics	24	NR	Review
8	Porter, Larsson, Lee, 2016	USA	Editorial	Hospital		NR	NR	Review
9	van Harten, 2018	The Netherlands	Opinion / Editorial	Hospital	Oncology, Gynecology	NR	NR	Review
10	Saghatchian et al., 2014	The Netherlands, France, United Kingdom, Belgium, Portugal, Spain, Sweden	Original Article	Hospital	Oncology	10	66429	Original Data Analysis
11	Wind et al., 2018	The Netherlands, France, United Kingdom, Belgium, Portugal, Spain, Sweden, Hungaria, Romania	Original Article	Hospital	Oncology	7	NR	Original Data Analysis
12	Kaplan, Norton, 1997	-	Book					Book
13	International Consortium for Health Outcome Measurement	Germany, Australia, Ireland, Sweden, The Netherlands, Italy, Israel, United Kingdom, USA	Guideline	Hospital	Urology	NR	NR	Guideline
14	Panzer et al., 2013	USA	Review Article	Hospital, Ambulatory, Rehabilitation center	Neurology, Thoracic Surgery, Cardiology, Vascular Surgery, Resuscitation	NR	1467	Review
15	German Cancer Society (DKG), Jahresbericht der zertifizierten Prostatakrebszentren 2021	Germany	Report	Hospital	Urology	95	20643	Original Data Analysis
16	Gori et al., 2019	NR	Systematic Review	Hospital, Ambulatory, Non-academic, academic				Review
17	AKFM Leitlinienprogramm Prostatakarzinom 2021	Germany	Guideline	Hospital	Urology	NR	NR	Guideline
18	Huland et al., 2018	Germany	Book	Hospital	Urology	1	NR	Book
19	Dindo et al., 2004	Japan, Korea, Argentina, Australia, USA, Switzerland	Original Article	Hospital	Surgery	10	6336	Original Data Analysis
20	University Hospital Essen	Germany	Report	Hospital	Urology	1	NR	Original Data Analysis
21	Friedl, 2019	Germany	Report	Hospital	NR	NR	NR	Original Data Analysis
22	PICKER Institute Germany, 2019	Germany	Report	Hospital	Urology	1	NR	Original Data Analysis
23	Burghardt, 2015	Germany	Book	Hospital	NR	NR	NR	Book, Review
24	Raab, Drissner, 2011	Germany	Book	Hospital	NR	NR	NR	Book, Review
25	Porter et al., 2014	Germany	Report	Hospital	Urology	1	NR	Original Data Analysis
26	Catuogno et al., 2017	Italy	Report	Hospital	Hematology, Oncology	NR	NR	Original Data Analysis
27	Milios et al., 2019	Australia	Original Article	Hospital	Urology	1	47	Original Data Analysis
28	Chang et al., 2015	NR	Systematic Review	Hospital	Urology	7	739	Review
29	Kuntz et al., 2015	Germany	Review Article	Hospital	NR	6	82280	Review
30	Institut für das Entgeltsystem im Krankenhaus - InEK, 2016	Germany	Report	Hospital	Urology	NR	NR	Report
31	Touijer et al., 2018	USA	Original Article	Hospital	Urology	3	1338	Original Data Analysis
32	Yaxley et al., 2016	Australia	Original Article	Hospital	Urology	1	324	Original Data Analysis
33	Haese et al., 2019	Germany	Original Article	Hospital	Urology	1	10790	Original Data Analysis
34	Michel et al., 2020	Germany	Review Article	Hospital, Ambulatory, Non-academic, academic	Urology	NR	NR	Report
35	Lovegrove et al., 2016	United Kingdom, USA, Italy, Belgium, The Netherlands, Australia	Original Article	Hospital	Urology	NR	NR	Report
36	Seyda, Placke, 2016	Germany	Report	NR	NR	NR	NR	Report
37	Donnelly et al., 2010	USA	Original Article	Hospital	Pediatrics	NR	NR	Original Data Analysis
38	Salzburger Landeskliniken, 2010	Austria	Report	Hospital	NR	1	NR	Report
39	Carpenter et al., 2014	USA	Systematic Review	Hospital	NR	NR	NR	Review
40	Agarwal et al., 2016	NR	Review Article	Hospital	NR	NR	NR	Review
41	Donabedian, 1988	USA	Communication	Hospital	NR	NR	NR	Review
42	Runkel, 2016	Germany	Report	Hospital	Urology	1	NR	Report
43	Berg et al., 2015	USA	Original Article	Hospital	Urology	1	2212	Original Data Analysis
44	Havighorst, 2006	Germany	Book	Hospital	NR	NR	NR	Book, Review
