# Supplementary material for: Value-Based Health Care for Prostate Cancer Centers by Implementing Specific Key Performance Indicators Using a Balanced Score Card
Source: Healthcare (Basel). 2024 May 11;12(10):991. doi: 10.3390/healthcare12100991 (PMC11121431; doi:10.3390/healthcare12100991)
Supplement: Supplementary file 1 [file healthcare-12-00991-s001.zip › 180124_Supplementary Material S4_JPR.xlsx]

## Sheet: Tabelle1
Supplementary Material S4 Summary of the final included Original Articles
No.	Author/s, year of publication	Country	Study Design / Design	Setting	Profession	No. of health facilities	No. of participants	Data sources
1	Saghatchian et al., 2014	The Netherlands, France, United Kingdom, Belgium, Portugal, Spain, Sweden	Original Article	Hospital	Oncology	10	66429	Original Data Analysis
2	Wind et al., 2018	The Netherlands, France, United Kingdom, Belgium, Portugal, Spain, Sweden, Hungaria, Romania	Original Article	Hospital	Oncology	7	NR	Original Data Analysis
3	Dindo et al., 2004	Japan, Korea, Argentina, Australia, USA, Switzerland	Original Article	Hospital	Surgery	10	6336	Original Data Analysis
4	Milios et al., 2019	Australia	Original Article	Hospital	Urology	1	47	Original Data Analysis
5	Touijer et al., 2018	USA	Original Article	Hospital	Urology	3	1338	Original Data Analysis
6	Yaxley et al., 2016	Australia	Original Article	Hospital	Urology	1	324	Original Data Analysis
7	Haese et al., 2019	Germany	Original Article	Hospital	Urology	1	10790	Original Data Analysis
8	Lovegrove et al., 2016	United Kingdom, USA, Italy, Belgium, The Netherlands, Australia	Original Article	Hospital	Urology	NR	NR	Report
9	Donnelly et al., 2010	USA	Original Article	Hospital	Pediatrics	NR	NR	Original Data Analysis
10	Berg et al., 2015	USA	Original Article	Hospital	Urology	1	2212	Original Data Analysis
