# Supplementary material for: Value-Based Health Care for Prostate Cancer Centers by Implementing Specific Key Performance Indicators Using a Balanced Score Card
Source: Healthcare (Basel). 2024 May 11;12(10):991. doi: 10.3390/healthcare12100991 (PMC11121431; doi:10.3390/healthcare12100991)
Supplement: Supplementary file 1 [file healthcare-12-00991-s001.zip › 180124_Supplementary Material S6_JPR.xlsx]

## Sheet: Tabelle1
Supplementary Material S6: ROBINS-I Assessment of non-randomized comparison studies
No.	Author/s, year of publication	Country	Study Design / Design	Setting	Profession	No. of health facilities	No. of participants	Data sources	Confounding	Classification of interventions	Deviations from intended interventions	Missing data	Measurements of Outcomes	Selection of the reported results	Overall
1	Saghatchian et al., 2014	The Netherlands, France, United Kingdom, Belgium, Portugal, Spain, Sweden	Original Article	Hospital	Oncology	10	66429	Original Data Analysis	low	moderate	low	moderate	moderate	low	moderate
2	Wind et al., 2018	The Netherlands, France, United Kingdom, Belgium, Portugal, Spain, Sweden, Hungaria, Romania	Original Article	Hospital	Oncology	7	NR	Original Data Analysis	low	low	low	low	low	low	low
3	Catuogno et al., 2017	Italy	Report	Hospital	Hematology, Oncology	NR	NR	Original Data Analysis	low	moderate	low	moderate	low	low	low
4	Touijer et al., 2018	USA	Original Article	Hospital	Urology	3	1338	Original Data Analysis	low	low	low	low	low	low	low
5	Haese et al., 2019	Germany	Original Article	Hospital	Urology	1	10790	Original Data Analysis	low	low	low	low	low	low	low
6	Lovegrove et al., 2016	United Kingdom, USA, Italy, Belgium, The Netherlands, Australia	Original Article	Hospital	Urology	NR	NR	Report	low	low	low	low	low	low	low
7	Donnelly et al., 2010	USA	Original Article	Hospital	Pediatrics	NR	NR	Original Data Analysis	low	low	low	low	low	low	low
8	Berg et al., 2015	USA	Original Article	Hospital	Urology	1	2212	Original Data Analysis	low	low	low	moderate	low	low	low
