# Supplementary material for: Value-Based Health Care for Prostate Cancer Centers by Implementing Specific Key Performance Indicators Using a Balanced Score Card
Source: Healthcare (Basel). 2024 May 11;12(10):991. doi: 10.3390/healthcare12100991 (PMC11121431; doi:10.3390/healthcare12100991)
Supplement: Supplementary file 1 [file healthcare-12-00991-s001.zip › 260124_Supplementary Material S5_JPR.xlsx]

## Sheet: Tabelle1
Supplementary Material S5: RoB2 Assessment for randomized trials
	Milios et al., 2019	Yaxley et al., 2016
Bias domain and signalling question*
Bias arising from the randomisation process
1.1 Was the allocation sequence random?	yes	yes
1.2 Was the allocation sequence concealed until participants were enrolled and assigned to interventions?	no	no
1.3 Did baseline differences between intervention groups suggest a problem with the randomisation process?	no	no
Risk-of-bias judgment (low/high/some concerns)	low	low
Bias due to deviations from intended interventions
2.1 Were participants aware of their assigned intervention during the trial?	yes	yes
2.2 Were carers and people delivering the interventions aware of participants’ assigned intervention during the trial?	yes	yes
2.3 If Y/PY/NI to 2.1 or 2.2: Were there deviations from the intended intervention that arose because of the trial context?	no	no
2.4 If Y/PY/NI to 2.3: Were these deviations likely to have affected the outcome?
2.5 If Y/PY to 2.4: Were these deviations from intended intervention balanced between groups?
2.6 Was an appropriate analysis used to estimate the effect of assignment to intervention?	yes	yes
2.7 If N/PN/NI to 2.6: Was there potential for a substantial impact (on the result) of the failure to analyse participants in the group to which they were randomised?
Risk-of-bias judgment (low/high/some concerns)	low	low
Bias due to missing outcome data
3.1 Were data for this outcome available for all, or nearly all, participants randomised?	yes	yes
3.2 If N/PN/NI to 3.1: Is there evidence that the result was not biased by missing outcome data?
3.3 If N/PN to 3.2: Could missingness in the outcome depend on its true value?
3.4 If Y/PY/NI to 3.3: Is it likely that missingness in the outcome depended on its true value?
Risk-of-bias judgment (low/high/some concerns)	low	low
Bias in measurement of the outcome
4.1 Was the method of measuring the outcome inappropriate?	no	no
4.2 Could measurement or ascertainment of the outcome have differed between intervention groups?	no	no
4.3 If N/PN/NI to 4.1 and 4.2: Were outcome assessors aware of the intervention received by study participants?
4.4 If Y/PY/NI to 4.3: Could assessment of the outcome have been influenced by knowledge of intervention received?
4.5 If Y/PY/NI to 4.4: Is it likely that assessment of the outcome was influenced by knowledge of intervention received?
Risk-of-bias judgment (low/high/some concerns)	low	low
Bias in selection of the reported result
5.1 Were the data that produced this result analysed in accordance with a prespecified analysis plan that was finalised before unblinded outcome data were available for analysis?	yes	yes
Is the numerical result being assessed likely to have been selected, on the basis of the results, from:
5.2 ... multiple eligible outcome measurements (eg, scales, definitions, time points) within the outcome domain?	yes	yes
5.3 ... multiple eligible analyses of the data?	yes	yes
Risk-of-bias judgment (low/high/some concerns)	low	yes
Overall bias
Risk-of-bias judgment (low/high/some concerns)	low	low
